# Supplementary material for: An updated checklist of the genus Rubus (Rosaceae), a proposal of a new name, Rubus subbeskidensis, and an analysis of micro-hotspots of bramble diversity in Poland
Source: PhytoKeys. 2026 Jul 16;277:161–80. doi: 10.3897/phytokeys.277.196859 (PMC13397072; doi:10.3897/phytokeys.277.196859)
Supplement: XML Treatment for Rubus subbeskidensis [file phytokeys.277.196859-treatment1.xml]

<!DOCTYPE tp:taxon-treatment
  PUBLIC "-//TaxonX//DTD Taxonomic Treatment Publishing DTD v0 20100105//EN" "tax-treatment-NSO.dtd">
<tp:taxon-treatment xmlns:tp="http://www.plazi.org/taxpub"><tp:treatment-meta><kwd-group><label>Taxon classification</label><kwd>
                <named-content content-type="kingdom">Plantae</named-content>
              </kwd><kwd>
                <named-content content-type="order">Rosales</named-content>
              </kwd><kwd>
                <named-content content-type="family">Rosaceae</named-content>
              </kwd></kwd-group><mixed-citation publication-type="journal"><person-group><name><surname>Nobis</surname><given-names>Marcin</given-names></name><name><surname>Wolanin</surname><given-names>Mateusz</given-names></name><name><surname>Zając</surname><given-names>Adam</given-names></name><name><surname>Trávníček</surname><given-names>Bohumil</given-names></name></person-group><article-title>An updated checklist of the genus <italic><tp:taxon-name><tp:taxon-name-part taxon-name-part-type="genus" reg="Rubus">Rubus</tp:taxon-name-part></tp:taxon-name></italic> (<tp:taxon-name><tp:taxon-name-part taxon-name-part-type="family" reg="Rosaceae">Rosaceae</tp:taxon-name-part></tp:taxon-name>), a proposal of a new name, <italic><tp:taxon-name><tp:taxon-name-part taxon-name-part-type="genus" reg="Rubus">Rubus</tp:taxon-name-part> <tp:taxon-name-part taxon-name-part-type="species" reg="subbeskidensis">subbeskidensis</tp:taxon-name-part></tp:taxon-name></italic>, and an analysis of micro-hotspots of bramble diversity in Poland</article-title><source>PhytoKeys</source><day>16</day><month>07</month><year>2026</year><volume>277</volume><fpage>161</fpage><lpage>180</lpage><pub-id pub-id-type="doi">10.3897/phytokeys.277.196859</pub-id></mixed-citation></tp:treatment-meta><tp:nomenclature><tp:taxon-name><object-id xmlns:xlink="http://www.w3.org/1999/xlink" content-type="arpha" xlink:type="simple">85E9EE62-7E30-5A14-B760-50846506B28C</object-id>
                    		<tp:taxon-name-part taxon-name-part-type="genus" reg="Rubus">Rubus</tp:taxon-name-part> <tp:taxon-name-part taxon-name-part-type="species" reg="subbeskidensis">subbeskidensis</tp:taxon-name-part>
                    	
                    		<object-id xmlns:xlink="http://www.w3.org/1999/xlink" content-type="ipni" xlink:type="simple">urn:lsid:ipni.org:names:77383764-1</object-id>
                    	</tp:taxon-name><tp:taxon-authority>Wolanin, M. Nobis &amp; Oklej.</tp:taxon-authority><tp:taxon-status xmlns:xlink="http://www.w3.org/1999/xlink" xlink:type="simple">nom. nov.</tp:taxon-status></tp:nomenclature><tp:treatment-sec sec-type="Replaced synonym"><title>Replaced synonym.</title><p><italic><tp:taxon-name><tp:taxon-name-part taxon-name-part-type="genus" reg="Rubus">Rubus</tp:taxon-name-part> <tp:taxon-name-part taxon-name-part-type="species" reg="magurensis">magurensis</tp:taxon-name-part></tp:taxon-name></italic> Wolanin, M. Nobis &amp; Oklej., Forests 16(8): 1286. 2025, nom. illeg. (non <italic><tp:taxon-name><tp:taxon-name-part taxon-name-part-type="genus" reg="Rubus">Rubus</tp:taxon-name-part> <tp:taxon-name-part taxon-name-part-type="species" reg="magurensis">magurensis</tp:taxon-name-part></tp:taxon-name></italic> Nyár., Fl. Republ. Popul. Române 4: 908. 1956).</p></tp:treatment-sec><tp:treatment-sec sec-type="Etymology"><title>Etymology.</title><p>The species name <italic>‘subbeskidensis</italic>’ originates from the region where this species occurs, the northern Polish part of the Carpathians.</p></tp:treatment-sec><tp:treatment-sec sec-type="Type"><title>Type.</title><p>Poland • Województwo podkarpackie, 1 km na N od Świątkowej Wielkiej, <named-content xmlns:xlink="http://www.w3.org/1999/xlink" content-type="dwc:verbatimCoordinates" xlink:type="simple">49°32'15.5"N, 21°26'08.0"E</named-content>, przy leśnej drodze, [Podkarpackie voivodship, 1 km N of Świątkowa Wielka, <named-content xmlns:xlink="http://www.w3.org/1999/xlink" content-type="dwc:verbatimCoordinates" xlink:type="simple">49°32'15.5"N, 21°26'08.0"E</named-content>, near a forested road], 22 June 2015, M. Wolanin &amp; K. Oklejewicz s.n. (holotype: inflorescence KRA00640849a and primocane leaves KRA00640849b).</p><p>It is worth noting that <italic><tp:taxon-name><tp:taxon-name-part taxon-name-part-type="genus" reg="Rubus">R.</tp:taxon-name-part> <tp:taxon-name-part taxon-name-part-type="species" reg="magurensis">magurensis</tp:taxon-name-part></tp:taxon-name></italic>, described by Nyárády from Romania, is a member of the series <italic>Sylvatici</italic>, and it has a number of features that readily distinguish it from the species described from Poland, including hairy primocanes without stalked glands and gland-tipped acicles, stronger, more numerous and straighter primocane prickles, longer petiolules and narrower obovate-lanceolate petals (<xref ref-type="bibr" rid="B25">Nyárády 1956</xref>; <xref ref-type="bibr" rid="B42">Wolanin et al. 2025</xref>).</p></tp:treatment-sec><ref-list><ref id="B25"><mixed-citation xmlns:xlink="http://www.w3.org/1999/xlink" xlink:type="simple">Nyárády EI (1956) <italic><tp:taxon-name><tp:taxon-name-part taxon-name-part-type="genus">Rubus</tp:taxon-name-part></tp:taxon-name></italic>. In: Săvulescu T (Ed.) Flora Republicii Populare Române (Vol. IV). Academiei Republicii Populare Române Press, Bucharest, 276–580.</mixed-citation></ref><ref id="B42"><mixed-citation xmlns:xlink="http://www.w3.org/1999/xlink" xlink:type="simple">Wolanin M, Musiał K, Nobis M (2025) <italic><tp:taxon-name><tp:taxon-name-part taxon-name-part-type="genus">Rubus</tp:taxon-name-part> <tp:taxon-name-part taxon-name-part-type="species">magurensis</tp:taxon-name-part></tp:taxon-name></italic> (<tp:taxon-name><tp:taxon-name-part taxon-name-part-type="family">Rosaceae</tp:taxon-name-part></tp:taxon-name>): A New Bramble Species from the Northern Carpathians (Poland). Forests 16(8): 1286. <ext-link xlink:href="10.3390/f16081286" ext-link-type="doi" xlink:type="simple">https://doi.org/10.3390/f16081286</ext-link></mixed-citation></ref></ref-list></tp:taxon-treatment>
